# Supplementary material for: MetamORF: a repository of unique short open reading frames identified by both experimental and computational approaches for gene and metagene analyses
Source: Database (Oxford). 2021 Jun 22;2021:baab032. doi: 10.1093/database/baab032 (PMC8218702; doi:10.1093/database/baab032)
Supplement: baab032_Supp [file baab032_supp.zip]

Archive with 2 entries (2 files):
- supp_data.pdf
- supplementary_table_S8.xlsx
