# Supplementary material for: MetamORF: a repository of unique short open reading frames identified by both experimental and computational approaches for gene and metagene analyses
Source: Database (Oxford). 2021 Jun 22;2021:baab032. doi: 10.1093/database/baab032 (PMC8218702; doi:10.1093/database/baab032)
Supplement: baab032_Supp [file baab032_supp.zip › supplementary_table_S8.xlsx]

## Sheet: Sheet1
Database	DOI	URL	Database type	Type of data	Species	Redundant entries?	Total number of entries	Export of full database	Query results exports available (+ formats)?	Genome browser / tracks?	Original data vs. reprocessed data	Total number of original datasets	Gene information	Online documentation & metadata
MetamORF		https://metamorf.hb.univ-amu.fr/	Post-processing	Computational predictions Ribosome profiling Mass spectrometry Proteogenomics	H. sapiens M. musculus	No	1,162,675 ORFs 1,426,578 ORF to transcript associations	BED, Fasta	BED, Fasta, CSV	Track hubs, link to UCSC Genome Browser	Reprocessed	78 original studies (from 6 data sources)	Provided	Yes
sORFs.org	10.1093/nar/gkx1130	http://sorfs.org/	Re-processing	Ribosome profiling	H. sapiens M. musculus D. melanogaster R. novergicus C. elegans D. rerio	Yes	4,377,423 ORF to transcript associations	CSV	CSV, REST API	No	Reprocessed	73 original ribosome profiling studies	Not provided	Yes
OpenProt	10.1093/nar/gkaa1036	https://www.openprot.org/	Re-processing	Computational predictions Ribosome profiling Mass spectrometry Proteogenomics	H. sapiens M. musculus D. melanogaster R. novergicus P. troglodytes C. elegans D. rerio B. taurus S. cerevisiae S288s O. aries	No	2,677,505 ORFs	BED, Fasta, TSV	No	Genome browser embedded	Reprocessed	87 original ribosome profiling studies + 114 mass spectrometry studies	Provided	Yes
RPFdb	10.1093/nar/gky978	http://sysbio.gzzoc.com/rpfdb/	Re-processing	Ribosome profiling	33 species, including: H. sapiens M. musculus S. cerevisiae E. coli C. elegans D. rerio A. thaliana R. novergicus S. pombe	Yes	Unknown	Not accessible	TSV	Genome browser embedded	Reprocessed	293 original studies (2884 ribosome profiling datasets)	Provided	Yes
smPROT	10.1093/bib/bbx005	http://bioinfo.ibp.ac.cn/SmProt/	Re-processing	Ribosome profiling Mass spectrometry Literature mining	H. sapiens M. musculus S. cerevisiae E. coli C. elegans D. rerio R. novergicus	Yes	255,010 ORFs	TSV, Fasta	No (HTTP error)	No (HTTP error)	Reprocessed	101 datasets (60 Ribosome profiling datasets + 41 mass spectrometry datasets) + 5,475 articles	Provided	Yes
TISdb	10.1093/nar/gkt1085	http://tisdb.human.cornell.edu/	Original data processing	Ribosome profiling (global translation initiation sequencing)	H. sapiens M. musculus	No	16,964 TISs	TSV	TSV	Genome browser embedded	Original	5 original datasets (one study)	Provided	Short help
RiboSeqDB	10.12704/vb/e18	https://micro.biouml.org/bioumlweb/	Tool for data analysis	Ribosome profiling	H. sapiens M. musculus	Yes	Unknown	No	TSV, CSV	No	Reprocessed	21 datasets	Provided	No
PITDB	10.1093/nar/gkx906	https://pitdb.sbcs.qmul.ac.uk/	Original data processing	Proteogenomics	H. sapiens M. musculus P. alecto A. aegypti	Yes	117,578 ORFs	No	Fasta, CSV	No	Original	7 original datasets	Provided	Short help
uORFdb	10.1093/nar/gkt952	http://www.compgen.uni-muenster.de/tools/uorfdb/index.pl?	Text mining	Manual curation of the literature	All species	Yes	1,023 ORFs	CSV	-	No	Manual curation	981 publications	Provided	No
TranslatomeDB	10.1093/nar/gkx1034	http://www.translatomedb.net/	Re-processing	Ribosome profiling	23 species, including: H. sapiens M. musculus E. coli C. elegans D. rerio A. thaliana R. novergicus	Yes	Unknown	No	SRA (through GEO)	No	Reprocessed	5,743 datasets	Not provided	Yes
